# Supplementary material for: Unraveling the role of miRNAs as biomarkers in Chagas cardiomyopathy: Insights into molecular pathophysiology
Source: PLoS Negl Trop Dis. 2024 Feb 1;18(2):e0011865. doi: 10.1371/journal.pntd.0011865 (PMC10833550; doi:10.1371/journal.pntd.0011865)
Supplement: S1 Table — (XLSX) [file pntd.0011865.s001.xlsx]

## Sheet: table_cicle_25_06_2023
S1 Table. Data from targets selected for analysis.
Selecteds miRNAs	Regulated genes	GO process	P-value	Adjusted P-value	Combined Score	Process type
hsa-miR-146b-5p	NUMB	Cadherin Binding (GO:0045296)	0.0130872	0.206589	14.1421	Molecular function
hsa-miR-146b-5p	ESYT2	Cadherin Binding (GO:0045296)	0.0130872	0.206589	14.1421	Molecular function
hsa-miR-146b-5p	VASN	Cadherin Binding (GO:0045296)	0.0130872	0.206589	14.1421	Molecular function
hsa-miR-146b-5p	EIF4G2	Cadherin Binding (GO:0045296)	0.0130872	0.206589	14.1421	Molecular function
hsa-miR-146b-5p	YWHAB	Cadherin Binding (GO:0045296)	0.0130872	0.206589	14.1421	Molecular function
hsa-miR-145-5p	PLCE1	Calcium Ion Transport (GO:0097553)	0.00952593	0.178766	19.1186	Biological process
hsa-miR-145-5p	ITPR2	Calcium Ion Transport (GO:0097553)	0.00952593	0.178766	19.1186	Biological process
hsa-miR-145-5p	HTR2A	Calcium Ion Transport (GO:0097553)	0.00952593	0.178766	19.1186	Biological process
hsa-miR-145-5p	JPH1	Calcium Ion Transport (GO:0097553)	0.00952593	0.178766	19.1186	Biological process
hsa-miR-146b-5p	CXADR	Cardiac Muscle Adhesion (GO:0086042)	0.0360506	0.243059	109.148	Biological process
hsa-miR-146a-5p	SLC12A6	Chloride Symporter (GO:0015377)	0.0477787	0.208772	71.3473	Molecular function
hsa-miR-145-5p	ATP1A2	Cardiac Relaxation (GO:0055119)	0.014352	0.195958	54.055	Biological process
hsa-miR-145-5p	TGFB2	Cardiac Contraction (GO:0045823)	0.014352	0.195958	54.055	Biological process
hsa-miR-21-5p	FAM3C	Cytokine Activity (GO:0005125)	0.0452399	0.206664	9.59101	Molecular function
hsa-miR-21-5p	CCL1	Cytokine Activity (GO:0005125)	0.0452399	0.206664	9.59101	Molecular function
hsa-miR-21-5p	IL12A	Cytokine Activity (GO:0005125)	0.0452399	0.206664	9.59101	Molecular function
hsa-miR-21-5p	CCL20	Cytokine Activity (GO:0005125)	0.0452399	0.206664	9.59101	Molecular function
hsa-miR-208a-3p	PDCD4	Inflammatory Response (GO:0050729)	0.023891	0.140734	33.0358	Biological process
hsa-miR-208a-3p	ETS1	Inflammatory Response (GO:0050729)	0.023891	0.140734	33.0358	Biological process
hsa-miR-146b-5p	SLC12A6	Potassium:Chloride Symporter (GO:0015379)	0.0473953	0.206589	72.1361	Molecular function
hsa-miR-208a-3p	STC1	Regulation Of Actin (GO:1903115)	0.0205145	0.140734	215.341	Biological process
hsa-miR-145-5p	GABARAPL2	Tubulin Binding (GO:0015631)	0.0124161	0.178998	10.0268	Molecular function
hsa-miR-145-5p	GABARAPL1	Tubulin Binding (GO:0015631)	0.0124161	0.178998	10.0268	Molecular function
hsa-miR-145-5p	KIF3A	Tubulin Binding (GO:0015631)	0.0124161	0.178998	10.0268	Molecular function
hsa-miR-145-5p	TPR	Tubulin Binding (GO:0015631)	0.0124161	0.178998	10.0268	Molecular function
hsa-miR-145-5p	KIF21A	Tubulin Binding (GO:0015631)	0.0124161	0.178998	10.0268	Molecular function
hsa-miR-145-5p	INO80	Tubulin Binding (GO:0015631)	0.0124161	0.178998	10.0268	Molecular function
hsa-miR-145-5p	DNAL1	Tubulin Binding (GO:0015631)	0.0124161	0.178998	10.0268	Molecular function
hsa-miR-145-5p	MAP4K4	Tubulin Binding (GO:0015631)	0.0124161	0.178998	10.0268	Molecular function
hsa-miR-21-5p	SMAD7	Ventricular Depolarization (GO:0060373)	0.0369451	0.193093	109.83	Biological process
